# Supplementary material for: Evaluating the Immunological Impact of Hepatitis B Vaccination in Patients with Inflammatory Bowel Disease
Source: Int J Mol Sci. 2026 Jan 5;27(1):531. doi: 10.3390/ijms27010531 (PMC12787125; doi:10.3390/ijms27010531)
Supplement: Supplementary file 1 [file ijms-27-00531-s001.zip]

Archive with 1 entries (1 files):
- ijms-4069224-supplementary.pdf
